# Supplementary material for: Comparison of Executive Function Skills between Patients with Cerebral Palsy and Typically Developing Populations: A Systematic Review and Meta-Analysis
Source: J Clin Med. 2024 Mar 24;13(7):1867. doi: 10.3390/jcm13071867 (PMC11012391; doi:10.3390/jcm13071867)
Supplement: Supplementary file 1 [file jcm-13-01867-s001.zip]

Archive with 1 entries (1 files):
- jcm-2910500-supplementary.pdf
